# Supplementary material for: Marker-Trait Associations for Total Carotenoid Content and Individual Carotenoids in Durum Wheat Identified by Genome-Wide Association Analysis
Source: Plants (Basel). 2022 Aug 7;11(15):2065. doi: 10.3390/plants11152065 (PMC9370666; doi:10.3390/plants11152065)
Supplement: Supplementary file 1 [file plants-11-02065-s001.zip]

Archive with 1 entries (1 files):
- plants-1850047-supplementary.xlsx
