# Supplementary material for: Marker-Trait Associations for Total Carotenoid Content and Individual Carotenoids in Durum Wheat Identified by Genome-Wide Association Analysis
Source: Plants (Basel). 2022 Aug 7;11(15):2065. doi: 10.3390/plants11152065 (PMC9370666; doi:10.3390/plants11152065)
Supplement: Supplementary file 1 [file plants-11-02065-s001.zip › plants-1850047-supplementary.xlsx]

## Sheet: Table S1
Requena-Ramírez et al. Table S1. Carotenoid content and profile of the accessions.
Concentrations as µg/g Fresh weight Free lutein = (all-E)-lutein + (Z)-lutein isomers. Total esters = Lutein monoesters + Lutein diesters. Total lutein = Free lutein + Lutein monoesters + Lutein diesters. Total carotenoids = (all-E)-zeaxanthin + (all-E)-α-carotene + (all-E)-β-carotene + Total lutein.											Lutein monoesters			Lutein diesters
Season	Accession ID	Common crop name	(all-E)-zeaxanthin	(all-E)-α-carotene	(all-E)-β-carotene	(all-E)-lutein	(Z)-lutein isomers		Free lutein		Lutein monolinoleate	Lutein monopalmitate		Lutein dilinoleate	Lutein linoleate-palmitate	Lutein dipalmitate		Total esters		Total Lutein		Total carotenoids
Season 1	BGE008250	Trigo	0.161295	0.00600664	0.0103159	1.13074	0.242558		1.3733		0	0		0	0	0		0		1.3733		1.55091
Season 1	BGE008252	Trigo	0.193451	0.00863034	0.0161773	1.65128	0.352369		2.00365		0	0		0	0	0		0		2.00365		2.22191
Season 1	BGE008253	Trigo	0.243393	0.0230239	0.0219782	1.98651	0.365819		2.35233		0	0		0	0	0		0		2.35233		2.64073
Season 1	BGE008256	Trigo	0.206298	0.0323579	0.0201751	2.23076	0.469673		2.70043		0	0		0	0	0		0		2.70043		2.95926
Season 1	BGE008258	Trigo	0.245037	0.0108768	0.0126588	1.91179	0.404416		2.3162		0	0		0	0	0		0		2.3162		2.58478
Season 1	BGE008262	Trigo	0.187766	0.00682713	0.0133417	1.65663	0.279989		1.93661		0	0		0	0	0		0		1.93661		2.14455
Season 1	BGE008263	Trigo	0.199193	0.0108449	0.0156413	1.56395	0.305244		1.8692		0	0		0	0	0		0		1.8692		2.09488
Season 1	BGE008264	Trigo	0.216631	0.0109448	0.0166242	1.60798	0.340638		1.94862		0	0		0	0	0		0		1.94862		2.19282
Season 1	BGE008265	Trigo	0.25267	0.0108946	0.0189111	1.99281	0.395315		2.38813		0	0		0	0	0		0		2.38813		2.6706
Season 1	BGE008268	Trigo	0.227846	0.00500515	0.0137162	1.3329	0.223461		1.55636		0	0		0	0	0		0		1.55636		1.80293
Season 1	BGE008269	Trigo	0.185044	0.00728715	0.015623	1.66387	0.320944		1.98482		0	0		0	0	0		0		1.98482		2.19277
Season 1	BGE008270	Trigo	0.21097	0.005415	0.015073	1.23611	0.26818		1.50429		0	0		0	0	0		0		1.50429		1.73575
Season 1	BGE008271	Trigo	0.212517	0.00852516	0.0136371	1.59855	0.309115		1.90766		0	0		0	0	0		0		1.90766		2.14234
Season 1	BGE008366	Trigo	0.24186	0.0106543	0.023451	1.74221	0.262159		2.00437		0	0		0	0	0		0		2.00437		2.28034
Season 1	BGE012301	Escaña doble	0.212383	0.00238002	0.017434	0.975407	0.194039		1.16945		0.0128894	0.00405778		0	0	0		0.0169472		1.18639		1.41859
Season 1	BGE012359	Recio cañimacizo de Cañete de las Torres	0.166914	0.0063267	0.0218525	1.98858	0.374996		2.36358		0	0		0	0	0		0		2.36358		2.55867
Season 1	BGE013062	Recio de Iznalloz	0.276302	0.0141852	0.0213856	1.90591	0.439864		2.34577		0	0		0	0	0		0		2.34577		2.65765
Season 1	BGE013122	Polonico de Villamartin	0.307756	0.0128702	0.0250028	1.58326	0.315671		1.89893		0	0		0	0	0		0		1.89893		2.24456
Season 1	BGE013599	Berberisco de Fernan Nuñez	0.239516	0.00401956	0.0166401	2.13821	0.419277		2.55749		0	0		0	0	0		0		2.55749		2.81766
Season 1	BGE013617	Semental	0.282499	0.0104069	0.0192605	1.89308	0.376726		2.26981		0	0		0	0	0		0		2.26981		2.58198
Season 1	BGE013660	Rojal	0.197181	0.00618339	0.0127798	1.35339	0.302918		1.65631		0	0		0	0	0		0		1.65631		1.87245
Season 1	BGE013703	Caravaca colorado	0.345184	0.0103128	0.0213914	1.77313	0.379307		2.15244		0	0		0	0	0		0		2.15244		2.52933
Season 1	BGE013726	Jeja de Moratalla	0.284438	0.00329379	0.0144514	1.45725	0.29047		1.74772		0	0		0	0	0		0		1.74772		2.04991
Season 1	BGE015383	Valenciano medio raspinegro	0.341042	0.0145597	0.026057	2.93425	0.569847		3.5041		0	0		0	0	0		0		3.5041		3.88576
Season 1	BGE015388	Recio	0.315294	0.00863991	0.0185113	2.90302	0.382605		3.28563		0	0		0	0	0		0		3.28563		3.62807
Season 1	BGE018266	Obispado	0.214333	0	0.0139681	1.01555	0.196018		1.21157		0	0		0	0	0		0		1.21157		1.43987
Season 1	BGE018267	Tremen	0.17873	0	0.00979547	0.751131	0.162574		0.913705		0	0		0	0	0		0		0.913705		1.10223
Season 1	BGE018269	Rubio de Belalcazar	0.314324	0.0185572	0.02109	2.0929	0.418973		2.51187		0	0		0	0	0		0		2.51187		2.86585
Season 1	BGE018278	Salmeron colorado	0.227883	0.00102721	0.0092904	1.24411	0.246166		1.49028		0	0		0	0	0		0		1.49028		1.72848
Season 1	BGE018284	Macolo	0.177077	0.0101157	0.0132453	1.57916	0.313638		1.8928		0	0		0	0	0		0		1.8928		2.09324
Season 1	BGE018289	Berberisco cañifino	0.363356	0.0129506	0.0258255	2.26279	0.515608		2.77839		0	0		0	0	0		0		2.77839		3.18053
Season 1	BGE018296	Arisnegro	0.245503	0.0242731	0.0246126	2.21865	0.476772		2.69542		0	0		0	0	0		0		2.69542		2.98981
Season 1	BGE018309	Valenciano cañihueco	0.208954	0.010263	0.0164396	1.55632	0.323515		1.87983		0	0		0	0	0		0		1.87983		2.11549
Season 1	BGE018310	Berberisco de Alcaparro	0.31317	0.0182906	0.0210702	2.39265	0.447142		2.83979		0	0		0	0	0		0		2.83979		3.19232
Season 1	BGE018316	Recio moro velloso	0.33455	0.0189348	0.0196475	2.48596	0.481982		2.96794		0	0		0	0	0		0		2.96794		3.34108
Season 1	BGE018318	Caravaca blanco cañigrueso	0.263305	0.0230148	0.0190014	2.09055	0.420062		2.51061		0	0		0	0	0		0		2.51061		2.81593
Season 1	BGE018321	Mangalon de Montilla	0.274164	0.0271866	0.0424034	2.0307	0.358745		2.38944		0	0		0	0	0		0		2.38944		2.7332
Season 1	BGE018322	Valenciano cañimacizo	0.192889	0.0102961	0.0176814	1.87625	0.376216		2.25247		0	0		0	0	0		0		2.25247		2.47333
Season 1	BGE018334	Madrileño	0.318868	0.0224921	0.0266872	2.3202	0.446047		2.76624		0	0		0	0	0		0		2.76624		3.13429
Season 1	BGE018347	Valenciano	0.175514	0.00145484	0.0120346	0.925277	0.180768		1.10605		0	0		0	0	0		0		1.10605		1.29505
Season 1	BGE018615	Caravaca colorado cañigrueso	0.236387	0.0161658	0.0175295	1.69338	0.351721		2.0451		0	0		0	0	0		0		2.0451		2.31518
Season 1	BGE018638		0.307175	0.0142869	0.0213041	2.30844	0.431389		2.73982		0	0		0	0	0		0		2.73982		3.08259
Season 1	BGE018639	Sevilla 26	0.295032	0.0114489	0.0363225	2.27945	0.363893		2.64335		0	0		0	0	0		0		2.64335		2.98615
Season 1	BGE018676		0.295165	0.00698188	0.0149032	1.76204	0.355131		2.11717		0	0		0	0	0		0		2.11717		2.43422
Season 1	BGE018679	Valenciano medio	0.292218	0.00844577	0.0207977	2.17013	0.357585		2.52771		0	0		0	0	0		0		2.52771		2.84918
Season 1	BGE018680		0.238843	0.00994224	0.0237571	2.09121	0.449053		2.54026		0	0		0	0	0		0		2.54026		2.8128
Season 1	BGE019255	Blanco verdeal	0.408723	0.00819532	0.0225458	2.2466	0.449244		2.69584		0	0		0	0	0		0		2.69584		3.1353
Season 1	BGE019282	Negro de Belalcazar	0.327588	0.00635909	0.0187713	1.65343	0.398117		2.05154		0	0		0	0	0		0		2.05154		2.40426
Season 1	BGE020946	Trigo	0.135937	0	0.00964967	1.1621	0.175158		1.33726		0	0		0	0	0		0		1.33726		1.48285
Season 1	BGE026950	Blanquillo	0.216752	0.0106047	0.0337469	2.72644	0.470862		3.1973		0	0		0	0	0		0		3.1973		3.45841
Season 1	BGE026952	Candeal	0.173648	0.000807073	0.0103505	1.22475	0.245548		1.4703		0	0		0	0	0		0		1.4703		1.6551
Season 1	BGE026959	Trigo	0.223223	0.00366061	0.0143431	1.57349	0.312482		1.88597		0	0		0	0	0		0		1.88597		2.12719
Season 1	BGE026960	Nano negro	0.311172	0.0149943	0.0216	1.97845	0.436191		2.41464		0	0		0	0	0		0		2.41464		2.76241
Season 1	BGE028567	Trigo	0.291382	0.0159959	0.0309168	2.36695	0.396914		2.76387		0	0		0	0	0		0		2.76387		3.10216
Season 1	BGE029096	Cañihueco	0.185671	0.00673677	0.0130163	1.62248	0.327085		1.94957		0	0		0	0	0		0		1.94957		2.15499
Season 1	BGE029097	Rubio	0.176515	0.0037298	0.0129764	2.12832	0.432203		2.56052		0	0		0	0	0		0		2.56052		2.75374
Season 1	BGE030919	Trigo grullal	0.196894	0.00904931	0.0208704	1.73291	0.381352		2.11427		0	0		0	0	0		0		2.11427		2.34108
Season 1	BGE030920	Trigo cepero	0.179065	0.00979484	0.0140412	1.38936	0.29312		1.68248		0	0		0	0	0		0		1.68248		1.88538
Season 1	BGE030921	Trigo casto	0.213817	0.0680084	0.03453	2.44167	0.476978		2.91865		0	0		0	0	0		0		2.91865		3.23501
Season 1	BGE037824	Trigo valenciano	0.25399	0.00566735	0.0211909	1.69155	0.36169		2.05324		0	0		0	0	0		0		2.05324		2.33409
Season 1	BGE039621	Trigo	0.296151	0.0133518	0.017504	1.93688	0.349507		2.28639		0	0		0	0	0		0		2.28639		2.61339
Season 1	BGE040236	Cascalvo Lucena y Montilla	0.432563	0.00992475	0.0304826	2.60193	0.463684		3.06561		0	0		0	0	0		0		3.06561		3.53858
Season 1	BGE040237	Colorado de espera L10	0.288612	0.0222918	0.0237269	2.236	0.476335		2.71233		0	0		0	0	0		0		2.71233		3.04696
Season 1	BGE040244	Recio de Almeria	0.200042	0.00655226	0.0129186	1.53121	0.30304		1.83425		0	0		0	0	0		0		1.83425		2.05376
Season 1	BGE045626	Lebrija	0.258027	0.0063041	0.0129927	1.28272	0.273008		1.55573		0	0		0	0	0		0		1.55573		1.83305
Season 1	BGE045627	Ledesma	0.232278	0.00240906	0.0107504	1.53412	0.316759		1.85087		0	0		0	0	0		0		1.85087		2.09631
Season 1	BGE045628	Povia	0.193838	0.0020143	0.0178429	0.837682	0.126911		0.964594		0	0		0	0	0		0		0.964594		1.17829
Season 1	BGE045629	Povida	0.231779	0.00291458	0.017519	1.40814	0.239885		1.64803		0.0186078	0.0062414		0	0	0		0.0248492		1.67287		1.92509
Season 1	BGE045630	Morisco de Tenerife	0.205781	0	0.0089988	1.05634	0.195035		1.25137		0	0		0	0	0		0		1.25137		1.46615
Season 1	BGE045631	Recio de Malaga	0.479507	0.0184887	0.0370693	3.40291	0.508822		3.91173		0	0		0	0	0		0		3.91173		4.4468
Season 1	BGE045632	Rubial de Liebana	0.405384	0.0235393	0.0390911	3.35755	0.48157		3.83912		0	0		0	0	0		0		3.83912		4.30714
Season 1	BGE045633	Rojo de Llerena	0.278691	0.0390737	0.0721389	3.10181	0.552247		3.65405		0	0		0	0	0		0		3.65405		4.04396
Season 1	BGE045634	Arisnegro velloso grano blanco	0.37409	0.0125992	0.0361354	2.42614	0.469331		2.89547		0	0		0	0	0		0		2.89547		3.31829
Season 1	BGE045635	Baza	0.319256	0.0142725	0.0263191	2.4844	0.417063		2.90147		0	0		0	0	0		0		2.90147		3.26131
Season 1	BGE045636	Espiga negra	0.315607	0.0254279	0.0291142	2.62786	0.517891		3.14575		0	0		0	0	0		0		3.14575		3.5159
Season 1	BGE045637	Negro velloso	0.204526	0.00616905	0.0144908	1.67297	0.33971		2.01268		0	0		0	0	0		0		2.01268		2.23787
Season 1	BGE045638	Caravaca 3	0.181686	0	0.00744944	1.18508	0.226141		1.41122		0	0		0	0	0		0		1.41122		1.60035
Season 1	BGE045639	Pauleño de Mula	0.214689	0.00140634	0.00874755	1.27837	0.269281		1.54765		0	0		0	0	0		0		1.54765		1.7725
Season 1	BGE045640	Torralba de Calatrava	0.184526	0.000693216	0.0106195	1.03529	0.231583		1.26687		0	0		0	0	0		0		1.26687		1.46271
Season 1	BGE045641	Heraldo del Rhin	0.193831	0.00338733	0.0145074	0.845019	0.206146		1.05116		0	0		0	0	0		0		1.05116		1.26289
Season 1	BGE045642	Villar de Cañas	0.299382	0.0117405	0.0207571	2.00838	0.450377		2.45876		0	0		0	0	0		0		2.45876		2.79064
Season 1	BGE045643	Blat obeia	0.236501	0.00154485	0.0133189	0.850862	0.185457		1.03632		0	0		0	0	0		0		1.03632		1.28768
Season 1	BGE045644		0.420976	0.012129	0.0235036	2.7292	0.525978		3.25517		0	0		0	0	0		0		3.25517		3.71178
Season 1	BGE045645	Escaña	0.216651	0.0119768	0.0130726	1.51164	0.283356		1.795		0.0183006	0.00490401		0	0	0		0.0232046		1.8182		2.0599
Season 1	BGE045647	Obispado de Lebrija	0.252288	0.00299789	0.0177551	1.35265	0.271288		1.62394		0	0		0	0	0		0		1.62394		1.89698
Season 1	BGE045648	Tremen duro	0.293077	0.00178543	0.0192586	1.18171	0.238713		1.42042		0	0		0	0	0		0		1.42042		1.73455
Season 1	BGE045649	Aleman grano blanco	0.180197	0.00169643	0.0123108	1.67604	0.326804		2.00285		0	0		0	0	0		0		2.00285		2.19705
Season 1	BGE045650	Cabezon cañihueco	0.145999	0.00346417	0.0116754	0.79765	0.187539		0.985189		0	0		0	0	0		0		0.985189		1.14633
Season 1	BGE045651	Arisnegro velloso grano rojo	0.255584	0	0.0180444	1.66977	0.225519		1.89529		0	0		0	0	0		0		1.89529		2.16891
Season 1	BGE045653	Asolacambre	0.232019	0.00615004	0.0240369	1.85889	0.413529		2.27242		0	0		0	0	0		0		2.27242		2.53463
Season 1	BGE045654	Rubio de Espiel	0.299265	0.0131313	0.0228663	1.82734	0.403993		2.23134		0	0		0	0	0		0		2.23134		2.5666
Season 1	BGE045655	Barba	0.30167	0.00251593	0.0173249	1.28715	0.259626		1.54677		0	0		0	0	0		0		1.54677		1.86829
Season 1	BGE045656	Solsona fort	0.388573	0.0527103	0.0613719	4.05703	0.714459		4.77149		0	0		0	0	0		0		4.77149		5.27415
Season 1	BGE045657	Rojal de Nijar	0.377708	0.00480091	0.0128972	1.4227	0.357881		1.78058		0	0		0	0	0		0		1.78058		2.17599
Season 1	BGE045658	Azul de Montijo	0.323167	0.00603466	0.0188667	1.72846	0.395986		2.12444		0	0		0	0	0		0		2.12444		2.47251
Season 1	BGE045659	Valencina	0.391494	0.0210579	0.0368456	2.71513	0.501995		3.21712		0	0		0	0	0		0		3.21712		3.66652
Season 1	BGE045660	Palacio Quemado	0.374389	0.0122902	0.0300497	2.67925	0.37439		3.05364		0	0		0	0	0		0		3.05364		3.47037
Season 1	BGE045661	Raspinegro velloso	0.287124	0.0124995	0.0187798	2.52974	0.526899		3.05663		0	0		0	0	0		0		3.05663		3.37504
Season 1	BGE045662	Cañihueco de Lorca	0.199564	0.0133126	0.0154721	1.7256	0.39124		2.11684		0	0		0	0	0		0		2.11684		2.34519
Season 1	BGE045663	Salmeron velloso	0.328216	0.0188758	0.0345878	2.46966	0.520143		2.98981		0	0		0	0	0		0		2.98981		3.37149
Season 1	BGE045664	Rojal fino de Liria	0.27772	0.00407107	0.0138855	1.54772	0.332084		1.8798		0	0		0	0	0		0		1.8798		2.17548
Season 1	BGE045665	Claro de Higueruela	0.247753	0.00238696	0.0105272	1.44451	0.290904		1.73541		0	0		0	0	0		0		1.73541		1.99608
Season 1	BGE045666	Blancal	0.239537	0.0114041	0.0163752	1.81473	0.300979		2.11571		0	0		0	0	0		0		2.11571		2.38303
Season 1	BGE045667	Rojo de Lebrija	0.280403	0.00501361	0.0120885	1.49261	0.337177		1.82979		0	0		0	0	0		0		1.82979		2.12729
Season 1	BGE045668	Raspinegro de Aguilas	0.203053	0.00386586	0.0147893	1.62368	0.244232		1.86791		0	0		0	0	0		0		1.86791		2.08962
Season 1	BGE045669	Rojo Portell	0.312223	0.00582995	0.0174228	1.61352	0.380807		1.99432		0	0		0	0	0		0		1.99432		2.3298
Season 1	BGE045670	Colorado de Cabra	0.239948	0.00724713	0.0163185	1.71625	0.308094		2.02435		0	0		0	0	0		0		2.02435		2.28786
Season 1	BGE045671		0.19899	0.00566158	0.0172823	1.70272	0.35116		2.05388		0	0		0	0	0		0		2.05388		2.27582
Season 1	BGE045672		0.211971	0.0116787	0.0207895	1.3348	0.248613		1.58341		0	0		0	0	0		0		1.58341		1.82785
Season 1	BGE045673	Aleman grano rojo	0.277298	0.00105111	0.00944745	1.28637	0.263251		1.54962		0	0		0	0	0		0		1.54962		1.83741
Season 1	BGE045674	Rubio	0.248565	0.0162414	0.015592	1.75966	0.382903		2.14257		0	0		0	0	0		0		2.14257		2.42297
Season 1	BGE045675	Blanquillon de Boñar	0.264603	0.00425017	0.0168152	1.62393	0.296674		1.9206		0	0		0	0	0		0		1.9206		2.20627
Season 1	BGE045676	Poveda	0.173878	0.00162415	0.0118449	1.35323	0.217168		1.5704		0	0		0	0	0		0		1.5704		1.75775
Season 1	BGE047498	Povia	0.230857	0.000949228	0.0131305	1.09234	0.140992		1.23333		0	0		0	0	0		0		1.23333		1.47827
Season 1	BGE047499	Pavida	0.17133	0.00235369	0.0128476	0.998081	0.209359		1.20744		0	0		0	0	0		0		1.20744		1.39397
Season 1	BGE047500	Alcala la Real	0.251148	0.0194299	0.0188188	2.04266	0.463219		2.50588		0	0		0	0	0		0		2.50588		2.79528
Season 1	BGE047501	Almendral	0.201624	0.0133033	0.0179884	1.769	0.397463		2.16646		0	0		0	0	0		0		2.16646		2.39938
Season 1	BGE047502	Cascalbo	0.191191	0	0.0127435	0.861993	0.178016		1.04001		0	0		0	0	0		0		1.04001		1.24394
Season 1	BGE047503	Escaña de Graus	0.232123	0.00992317	0.0176251	1.52415	0.33076		1.85491		0	0		0	0	0		0		1.85491		2.11458
Season 1	BGE047504	Blanco de Corella	0.264155	0.00220939	0.0158773	1.18946	0.2282		1.41766		0.0160243	0.00544645		0	0	0		0.0214707		1.43913		1.72137
Season 1	BGE047505	Rubion de Higueruela	0.220679	0.000905837	0.0141058	1.01827	0.208946		1.22722		0	0		0	0	0		0		1.22722		1.46291
Season 1	BGE047506	Chile	0.273168	0.00253748	0.00980007	1.25298	0.248592		1.50158		0.0142213	0.00432674		0	0	0		0.0185481		1.52013		1.80563
Season 1	BGE047507	Blatmort	0.153185	0	0.0112604	0.840003	0.137407		0.97741		0.179574	0.087496		0.0790128	0.0654642	0.0156742		0.427221		1.40463		1.56908
Season 1	BGE047508	Cabezon de Estella	0.20049	0.0045271	0.0132274	1.47257	0.277375		1.74995		0	0		0	0	0		0		1.74995		1.96819
Season 1	BGE047509	Blanco de Vegadeo	0.23864	0.0114843	0.0215163	2.27458	0.305195		2.57978		0	0		0	0	0		0		2.57978		2.85142
Season 1	BGE047510	Forment lampiño	0.317621	0.00285612	0.0204333	2.0948	0.30635		2.40115		0	0		0	0	0		0		2.40115		2.74206
Season 1	BGE047511	Bizargari	0.21456	0.00274542	0.0116786	1.67926	0.327717		2.00697		0	0		0	0	0		0		2.00697		2.23596
Season 1	BGE047512	Gigante velloso de Najera	0.206742	0	0.0142185	1.5346	0.199099		1.7337		0	0		0	0	0		0		1.7337		1.95466
Season 1	BGE047513	Radondell encarnado de Llosas	0.192871	0.00191675	0.0113673	1.62212	0.318944		1.94107		0	0		0	0	0		0		1.94107		2.14722
Season 1	BGE047514	Torrelengua	0.203394	0.0175593	0.0175069	1.742	0.3607		2.1027		0	0		0	0	0		0		2.1027		2.34116
Season 1	BGE047515	Claro de Balazote	0.269445	0.0152103	0.025315	2.10434	0.412027		2.51637		0	0		0	0	0		0		2.51637		2.82634
Season 1	BGE047516	Blatfort	0.413694	0.00655331	0.0196996	2.35704	0.430012		2.78705		0	0		0	0	0		0		2.78705		3.227
Season 1	BGE047517	Valencia grano rojo	0.226644	0.00571721	0.0153729	1.70707	0.31757		2.02464		0	0		0	0	0		0		2.02464		2.27238
Season 1	BGE047518	Blancal de Nules	0.214862	0.0013203	0.0143863	1.47215	0.242096		1.71424		0	0		0	0	0		0		1.71424		1.94481
Season 1	BGE047519	Boroñon de Salas	0.269803	0.00173681	0.0151429	1.94026	0.289385		2.22965		0	0		0	0	0		0		2.22965		2.51633
Season 1	BGE047520	Abena	0.153266	0	0.0133193	0.983101	0.167058		1.15016		0.204711	0.110536		0.14924	0.127461	0.0240763		0.616025		1.76618		1.93277
Season 1	BGE047521	Jeja vellosa de Caravaca	0.280995	0.00381657	0.0229341	2.06273	0.40954		2.47227		0	0		0	0	0		0		2.47227		2.78002
Season 1	BGE047523	Barcarrota	0.123666	0	0.00630796	1.01982	0.183816		1.20364		0.0195875	0.00458867		0	0	0		0.0241762		1.22781		1.35779
Season 1	BGE047524	Escaña	0.176524	0.0107752	0.0161113	1.46666	0.292609		1.75927		0.0200636	0.00661812		0	0	0		0.0266817		1.78595		1.98936
Season 1	BGE047525	Rubio de Olivenza	0.414066	0.00243376	0.0194893	1.72942	0.327786		2.05721		0	0		0	0	0		0		2.05721		2.49319
Season 1	BGE047526	Raspinegro de Munera	0.214388	0.00527894	0.0107535	1.58212	0.330308		1.91243		0	0		0	0	0		0		1.91243		2.14285
Season 1	BGE047527	Raspinegro de Alcala Guadaira	0.355235	0.0304941	0.0377439	3.16104	0.633811		3.79485		0	0		0	0	0		0		3.79485		4.21832
Season 1	BGE047528	Azulejo de Villa del Rio	0.289625	0.0152578	0.0325451	2.54312	0.518715		3.06183		0	0		0	0	0		0		3.06183		3.39926
Season 1	BGE047529	Mocho blanco	0.242521	0.00116735	0.0188981	2.07333	0.344837		2.41817		0	0		0	0	0		0		2.41817		2.68075
Season 1	BGE047530	Mazachon de Balazote	0.238674	0.00383274	0.0149631	1.70366	0.31819		2.02185		0	0		0	0	0		0		2.02185		2.27932
Season 1	BGE047531	Asturias L2	0.265572	0.00435239	0.0194952	1.97733	0.296294		2.27362		0.0190063	0.00691301		0	0	0		0.0259193		2.29954		2.58896
Season 1	BGE047532	Rubial	0.235104	0	0.0161284	1.39662	0.229959		1.62657		0	0		0	0	0		0		1.62657		1.87781
Season 1	BGE047535		0.187461	0	0.0108402	1.12698	0.200276		1.32725		0.248847	0.122591		0.161142	0.127282	0.0275666		0.687428		2.01468		2.21298
Season 1	BGE047536	Mamento o Argelino	0.195826	0	0.0146223	1.28132	0.198442		1.47977		0.231965	0.12525		0.120573	0.113454	0.0263199		0.617561		2.09733		2.30778
Season 1	BGE048494	Cañivano	0.233422	0.00611912	0.0145263	1.81326	0.392708		2.20596		0.031341	0.0132519		0	0	0		0.0445929		2.25056		2.50463
Season 1	BGE048495		0.231637	0.00334921	0.0178823	2.01429	0.274685		2.28897		0.0197045	0.00400786		0	0	0		0.0237124		2.31268		2.56555
Season 1	BGE048496	Serrentin de Salas	0.215656	0.00401246	0.0159847	1.91963	0.278759		2.19839		0.0210285	0.00723125		0	0	0		0.0282598		2.22665		2.4623
Season 1	BGE048497	Gros de Cerdaña	0.279637	0.00246583	0.0173013	2.32103	0.382158		2.70319		0	0		0	0	0		0		2.70319		3.00259
Season 1	BGE048498	Rojo	0.280335	0.00315295	0.0198395	2.54382	0.365056		2.90887		0	0		0	0	0		0		2.90887		3.2122
Season 1	BGE048499	Povia blanca de Somiedo	0.178751	0.001476	0.0128711	0.732807	0.149709		0.882516		0	0		0	0	0		0		0.882516		1.07561
Season 2	BGE008252	Trigo	0.190771	0.0112991	0.0142828	1.36882	0.264419		1.63323		0	0		0	0	0		0		1.63323		1.84959
Season 2	BGE008253	Trigo	0.242912	0.0175717	0.0364021	1.478	0.266082		1.74408		0	0		0	0	0		0		1.74408		2.04097
Season 2	BGE008255	Trigo	0.284498	0.0157063	0.0325997	2.0596	0.340388		2.39999		0	0		0	0	0		0		2.39999		2.73279
Season 2	BGE008258	Trigo	0.249912	0.0154516	0.0151485	1.77976	0.304543		2.08431		0	0		0	0	0		0		2.08431		2.36482
Season 2	BGE008263	Trigo	0.344994	0.0184293	0.0312008	1.69554	0.294069		1.98961		0	0		0	0	0		0		1.98961		2.38423
Season 2	BGE008269	Trigo	0.154358	0.0146752	0.0224966	1.045	0.196136		1.24114		0	0		0	0	0		0		1.24114		1.43267
Season 2	BGE008270	Trigo	0.210782	0.0158117	0.0451283	1.07439	0.207919		1.28231		0	0		0	0	0		0		1.28231		1.55403
Season 2	BGE008271	Trigo	0.179795	0.0136836	0.0232579	1.14635	0.221467		1.36782		0	0		0	0	0		0		1.36782		1.58455
Season 2	BGE012301	Escaña doble	0.207408	0.0028498	0.0261947	0.844551	0.143836		0.988388		0	0		0	0	0		0		0.988388		1.22484
Season 2	BGE012359	Recio cañimacizo de Cañete de las Torres	0.102783	0.0112465	0.0271323	1.31553	0.177748		1.49327		0	0		0	0	0		0		1.49327		1.63444
Season 2	BGE013062	Recio de Iznalloz	0.231524	0.0174011	0.0273451	1.59883	0.316885		1.91572		0	0		0	0	0		0		1.91572		2.19199
Season 2	BGE013122	Polonico de Villamartin	0.250676	0.011908	0.025759	1.13014	0.201801		1.33194		0	0		0	0	0		0		1.33194		1.62029
Season 2	BGE013599	Berberisco de Fernan Nuñez	0.186838	0.00564565	0.0272879	1.24875	0.221941		1.47069		0	0		0	0	0		0		1.47069		1.69046
Season 2	BGE013617	Semental	0.311487	0.0195746	0.0375176	2.0084	0.352816		2.36122		0	0		0	0	0		0		2.36122		2.72979
Season 2	BGE013660	Rojal	0.231639	0.0124891	0.0244315	1.51265	0.294651		1.8073		0	0		0	0	0		0		1.8073		2.07586
Season 2	BGE013703	Caravaca colorado	0.228853	0.0182368	0.0271517	1.35877	0.238		1.59677		0	0		0	0	0		0		1.59677		1.87102
Season 2	BGE013726	Jeja de Moratalla	0.245165	0.0021116	0.0221899	0.981111	0.18997		1.17108		0	0		0	0	0		0		1.17108		1.44055
Season 2	BGE015383	Valenciano medio raspinegro	0.19579	0.0173786	0.0237907	2.10664	0.351479		2.45812		0	0		0	0	0		0		2.45812		2.69508
Season 2	BGE015388	Recio	0.209897	0.00605066	0.0218218	1.71836	0.277516		1.99588		0	0		0	0	0		0		1.99588		2.23365
Season 2	BGE018266	Obispado	0.307401	0.00110458	0.0228776	1.11139	0.199907		1.3113		0	0		0	0	0		0		1.3113		1.64268
Season 2	BGE018267	Tremen	0.128007	0	0.00996268	0.538212	0.0929689		0.631181		0	0		0	0	0		0		0.631181		0.769151
Season 2	BGE018269	Rubio de Belalcazar	0.322321	0.0307983	0.0289041	2.12976	0.300675		2.43044		0	0		0	0	0		0		2.43044		2.81246
Season 2	BGE018278	Salmeron colorado	0.231343	0	0.0130725	1.29594	0.146956		1.4429		0	0		0	0	0		0		1.4429		1.68731
Season 2	BGE018284	Macolo	0.188475	0.0227913	0.0171107	1.59581	0.277783		1.87359		0	0		0	0	0		0		1.87359		2.10197
Season 2	BGE018289	Berberisco cañifino	0.337424	0.0277161	0.0338719	1.72487	0.329471		2.05434		0	0		0	0	0		0		2.05434		2.45335
Season 2	BGE018296	Arisnegro	0.249829	0.0156625	0.0218262	2.22715	0.346378		2.57353		0	0		0	0	0		0		2.57353		2.86084
Season 2	BGE018309	Valenciano cañihueco	0.304786	0.0077408	0.0348953	2.668	0.357349		3.02535		0	0		0	0	0		0		3.02535		3.37277
Season 2	BGE018310	Berberisco de Alcaparro	0.236909	0.0216068	0.0180048	1.90594	0.29843		2.20437		0	0		0	0	0		0		2.20437		2.48089
Season 2	BGE018316	Recio moro velloso	0.212148	0.0233838	0.0174432	2.33111	0.342189		2.6733		0	0		0	0	0		0		2.6733		2.92628
Season 2	BGE018318	Caravaca blanco cañigrueso	0.232345	0.034187	0.0282514	1.89295	0.343385		2.23633		0	0		0	0	0		0		2.23633		2.53112
Season 2	BGE018321	Mangalon de Montilla	0.179211	0.0401009	0.035474	1.56197	0.293317		1.85528		0	0		0	0	0		0		1.85528		2.11007
Season 2	BGE018322	Valenciano cañimacizo	0.181993	0.0167273	0.0219302	2.19292	0.373932		2.56685		0	0		0	0	0		0		2.56685		2.7875
Season 2	BGE018334	Madrileño	0.322475	0.0188944	0.0262218	1.73883	0.275826		2.01465		0	0		0	0	0		0		2.01465		2.38224
Season 2	BGE018347	Valenciano	0.152672	0.000846858	0.0129281	0.716376	0.127354		0.84373		0	0		0	0	0		0		0.84373		1.01018
Season 2	BGE018615	Caravaca colorado cañigrueso	0.183313	0.0200782	0.0188838	0.923622	0.184803		1.10843		0	0		0	0	0		0		1.10843		1.3307
Season 2	BGE018638		0.279198	0.0194255	0.0273744	1.53975	0.30153		1.84128		0	0		0	0	0		0		1.84128		2.16728
Season 2	BGE018676		0.297337	0.00636934	0.018107	1.33213	0.222234		1.55436		0	0		0	0	0		0		1.55436		1.87617
Season 2	BGE018679	Valenciano medio	0.224685	0.0163549	0.0263219	2.46461	0.365928		2.83054		0	0		0	0	0		0		2.83054		3.0979
Season 2	BGE018680		0.191865	0.00448097	0.0124256	1.79898	0.242128		2.04111		0	0		0	0	0		0		2.04111		2.24988
Season 2	BGE019255	Blanco verdeal	0.299488	0.0156466	0.0216606	1.37951	0.254223		1.63373		0	0		0	0	0		0		1.63373		1.97053
Season 2	BGE019282	Negro de Belalcazar	0.237042	0.00474254	0.0213328	1.16029	0.198171		1.35846		0	0		0	0	0		0		1.35846		1.62158
Season 2	BGE020946	Trigo	0.166477	0	0.0157242	0.715376	0.127468		0.842844		0	0		0	0	0		0		0.842844		1.02505
Season 2	BGE026950	Blanquillo	0.225528	0.0226521	0.0663313	3.61937	0.487025		4.1064		0	0		0	0	0		0		4.1064		4.42091
Season 2	BGE026952	Candeal	0.28649	0.00364768	0.0234582	1.28438	0.238207		1.52259		0	0		0	0	0		0		1.52259		1.83618
Season 2	BGE026959	Trigo	0.194183	0.00582082	0.0149918	1.50324	0.232377		1.73562		0	0		0	0	0		0		1.73562		1.95061
Season 2	BGE026960	Nano negro	0.208242	0.00900146	0.024928	1.41651	0.247541		1.66405		0	0		0	0	0		0		1.66405		1.90622
Season 2	BGE028567	Trigo	0.285674	0.0137652	0.0400094	1.46724	0.323015		1.79025		0	0		0	0	0		0		1.79025		2.1297
Season 2	BGE029096	Cañihueco	0.191716	0.00974795	0.024439	1.08657	0.180503		1.26707		0	0		0	0	0		0		1.26707		1.49297
Season 2	BGE029097	Rubio	0.245236	0.014286	0.0314908	2.90018	0.475121		3.3753		0	0		0	0	0		0		3.3753		3.66631
Season 2	BGE030919	Trigo grullal	0.206889	0.0125383	0.0218946	1.81546	0.295801		2.11126		0	0		0	0	0		0		2.11126		2.35258
Season 2	BGE030920	Trigo cepero	0.188116	0.0143284	0.0161303	1.57282	0.281656		1.85448		0	0		0	0	0		0		1.85448		2.07305
Season 2	BGE030921	Trigo casto	0.258101	0.109317	0.0680042	2.50417	0.425836		2.93		0	0		0	0	0		0		2.93		3.36543
Season 2	BGE037824	Trigo valenciano	0.284599	0.00798536	0.0261552	1.33838	0.222304		1.56069		0	0		0	0	0		0		1.56069		1.87943
Season 2	BGE039621	Trigo	0.248808	0.0174483	0.0164393	1.42977	0.258602		1.68838		0	0		0	0	0		0		1.68838		1.97107
Season 2	BGE040236	Cascalvo Lucena y Montilla	0.305172	0.0176533	0.0360424	2.25241	0.326111		2.57852		0	0		0	0	0		0		2.57852		2.93739
Season 2	BGE040237	Colorado de espera L10	0.153929	0.0158188	0.0152465	0.930538	0.153026		1.08356		0	0		0	0	0		0		1.08356		1.26856
Season 2	BGE040244	Recio de Almeria	0.242442	0.013379	0.0260389	1.73989	0.306347		2.04623		0	0		0	0	0		0		2.04623		2.32809
Season 2	BGE045626	Lebrija	0.216102	0.00755158	0.0182827	1.29709	0.219377		1.51646		0	0		0	0	0		0		1.51646		1.7584
Season 2	BGE045627	Ledesma	0.200934	0.00366475	0.0192693	1.02205	0.186056		1.20811		0	0		0	0	0		0		1.20811		1.43198
Season 2	BGE045628	Povia	0.162792	0.00217852	0.018262	1.01047	0.117971		1.12844		0	0		0	0	0		0		1.12844		1.31168
Season 2	BGE045629	Povida	0.148159	0	0.0136152	1.22141	0.146036		1.36745		0	0		0	0	0		0		1.36745		1.52922
Season 2	BGE045630	Morisco de Tenerife	0.192539	0	0.0116488	0.826177	0.124133		0.95031		0	0		0	0	0		0		0.95031		1.1545
Season 2	BGE045631	Recio de Malaga	0.359669	0.015636	0.0332341	1.85676	0.351044		2.2078		0	0		0	0	0		0		2.2078		2.61634
Season 2	BGE045632	Rubial de Liebana	0.37578	0.0178451	0.0482007	2.27394	0.33032		2.60426		0	0		0	0	0		0		2.60426		3.04609
Season 2	BGE045633	Rojo de Llerena	0.31327	0.0482421	0.0710656	3.23654	0.473584		3.71012		0	0		0	0	0		0		3.71012		4.1427
Season 2	BGE045634	Arisnegro velloso grano blanco	0.348257	0.0102256	0.0480677	2.47465	0.356998		2.83165		0	0		0	0	0		0		2.83165		3.2382
Season 2	BGE045635	Baza	0.345275	0.0154212	0.0264265	2.50689	0.450486		2.95738		0	0		0	0	0		0		2.95738		3.3445
Season 2	BGE045636	Espiga negra	0.293584	0.0201264	0.0369389	2.5904	0.415067		3.00546		0	0		0	0	0		0		3.00546		3.35611
Season 2	BGE045637	Negro velloso	0.225085	0.00980263	0.0170336	1.53582	0.292647		1.82847		0	0		0	0	0		0		1.82847		2.08039
Season 2	BGE045638	Caravaca 3	0.186935	0	0.0123021	0.915096	0.162973		1.07807		0	0		0	0	0		0		1.07807		1.27731
Season 2	BGE045639	Pauleño de Mula	0.189951	0.0018595	0.0171766	0.874693	0.176738		1.05143		0	0		0	0	0		0		1.05143		1.26042
Season 2	BGE045640	Torralba de Calatrava	0.201586	0	0.0174163	0.905501	0.146788		1.05229		0	0		0	0	0		0		1.05229		1.27129
Season 2	BGE045642	Villar de Cañas	0.233014	0.0181708	0.0266206	1.54323	0.290674		1.83391		0	0		0	0	0		0		1.83391		2.11171
Season 2	BGE045643	Blat obeia	0.183513	0.00149583	0.0154551	0.763296	0.131806		0.895102		0	0		0	0	0		0		0.895102		1.09557
Season 2	BGE045644		0.276544	0.0102873	0.0152878	1.61262	0.291503		1.90413		0	0		0	0	0		0		1.90413		2.20625
Season 2	BGE045645	Escaña	0.304342	0.0132255	0.0260409	1.81894	0.27371		2.09265		0	0		0	0	0		0		2.09265		2.43626
Season 2	BGE045647	Obispado de Lebrija	0.219232	0.00267717	0.0568986	0.816645	0.155509		0.972154		0	0		0	0	0		0		0.972154		1.25096
Season 2	BGE045648	Tremen duro	0.27445	0.00373978	0.0342253	1.16351	0.201753		1.36526		0	0		0	0	0		0		1.36526		1.67767
Season 2	BGE045649	Aleman grano blanco	0.165489	0.00337223	0.0185185	1.13715	0.199601		1.33675		0	0		0	0	0		0		1.33675		1.52413
Season 2	BGE045650	Cabezon cañihueco	0.162879	0.00626881	0.0182794	1.0528	0.146591		1.19939		0	0		0	0	0		0		1.19939		1.38682
Season 2	BGE045651	Arisnegro velloso grano rojo	0.328034	0	0.0214695	1.5895	0.275973		1.86547		0	0		0	0	0		0		1.86547		2.21498
Season 2	BGE045653	Asolacambre	0.178296	0.0110192	0.0201699	1.82217	0.293808		2.11597		0	0		0	0	0		0		2.11597		2.32546
Season 2	BGE045654	Rubio de Espiel	0.403642	0.0126202	0.0343226	2.12084	0.358659		2.4795		0	0		0	0	0		0		2.4795		2.93008
Season 2	BGE045655	Barba	0.252145	0.00380791	0.012318	0.912708	0.178531		1.09124		0	0		0	0	0		0		1.09124		1.35951
Season 2	BGE045656	Solsona fort	0.30091	0.0620954	0.038415	2.92472	0.446359		3.37108		0	0		0	0	0		0		3.37108		3.7725
Season 2	BGE045657	Rojal de Nijar	0.253392	0.00481872	0.01455	1.33642	0.253617		1.59004		0	0		0	0	0		0		1.59004		1.8628
Season 2	BGE045658	Azul de Montijo	0.256543	0.00777658	0.0276795	1.22639	0.2626		1.48899		0	0		0	0	0		0		1.48899		1.78099
Season 2	BGE045659	Valencina	0.268279	0.0204866	0.0238186	1.52494	0.314751		1.83969		0	0		0	0	0		0		1.83969		2.15228
Season 2	BGE045660	Palacio Quemado	0.223715	0.0144091	0.0249607	2.15549	0.300067		2.45555		0	0		0	0	0		0		2.45555		2.71864
Season 2	BGE045661	Raspinegro velloso	0.314688	0.0170789	0.0248394	2.58841	0.404233		2.99264		0	0		0	0	0		0		2.99264		3.34925
Season 2	BGE045662	Cañihueco de Lorca	0.176215	0.00975199	0.0120727	1.48057	0.241767		1.72233		0	0		0	0	0		0		1.72233		1.92037
Season 2	BGE045663	Salmeron velloso	0.196863	0.0207257	0.032194	1.80007	0.249131		2.0492		0	0		0	0	0		0		2.0492		2.29898
Season 2	BGE045664	Rojal fino de Liria	0.18034	0.00482791	0.0111669	1.00087	0.177464		1.17834		0	0		0	0	0		0		1.17834		1.37467
Season 2	BGE045665	Claro de Higueruela	0.195648	0	0.0133368	1.08529	0.183786		1.26908		0	0		0	0	0		0		1.26908		1.47806
Season 2	BGE045666	Blancal	0.218436	0.0201464	0.0283949	1.24684	0.211108		1.45795		0	0		0	0	0		0		1.45795		1.72493
Season 2	BGE045667	Rojo de Lebrija	0.29881	0.0045902	0.0180168	1.53998	0.242288		1.78227		0	0		0	0	0		0		1.78227		2.10369
Season 2	BGE045668	Raspinegro de Aguilas	0.186447	0.00683554	0.0242538	1.0992	0.210394		1.30959		0	0		0	0	0		0		1.30959		1.52713
Season 2	BGE045669	Rojo Portell	0.24199	0.0225289	0.0209615	1.70191	0.260996		1.96291		0	0		0	0	0		0		1.96291		2.24839
Season 2	BGE045670	Colorado de Cabra	0.29723	0.0133477	0.0298446	1.72193	0.253335		1.97527		0	0		0	0	0		0		1.97527		2.31569
Season 2	BGE045671		0.218093	0.0069204	0.0230913	1.77099	0.31172		2.08271		0	0		0	0	0		0		2.08271		2.33082
Season 2	BGE045672		0.200036	0.013604	0.0234483	1.78406	0.276193		2.06025		0	0		0	0	0		0		2.06025		2.29734
Season 2	BGE045673	Aleman grano rojo	0.247074	0	0.0116093	0.833558	0.163441		0.996999		0	0		0	0	0		0		0.996999		1.25568
Season 2	BGE045674	Rubio	0.230509	0.0140288	0.0130142	1.79878	0.272243		2.07102		0	0		0	0	0		0		2.07102		2.32857
Season 2	BGE045675	Blanquillon de Boñar	0.230727	0.00337776	0.023309	1.55395	0.22933		1.78328		0	0		0	0	0		0		1.78328		2.04069
Season 2	BGE045676	Poveda	0.114799	0.00207428	0.0179158	1.03925	0.119794		1.15904		0	0		0	0	0		0		1.15904		1.29383
Season 2	BGE047498	Povia	0.13772	0	0.00999399	0.795953	0.117657		0.91361		0	0		0	0	0		0		0.91361		1.06132
Season 2	BGE047499	Pavida	0.182252	0.00171344	0.0170689	1.31782	0.13636		1.45418		0	0		0	0	0		0		1.45418		1.65521
Season 2	BGE047500	Alcala la Real	0.206946	0.0224577	0.0330863	1.927	0.306278		2.23328		0	0		0	0	0		0		2.23328		2.49577
Season 2	BGE047501	Almendral	0.20519	0.00896788	0.0338256	1.70672	0.329505		2.03622		0	0		0	0	0		0		2.03622		2.28421
Season 2	BGE047502	Cascalbo	0.2164	0	0.0182762	0.584027	0.139236		0.723263		0	0		0	0	0		0		0.723263		0.957939
Season 2	BGE047503	Escaña de Graus	0.225052	0.00981072	0.0183246	1.63539	0.250011		1.8854		0	0		0	0	0		0		1.8854		2.13859
Season 2	BGE047504	Blanco de Corella	0.180683	0.00176544	0.0158155	0.774567	0.131779		0.906346		0	0		0	0	0		0		0.906346		1.10461
Season 2	BGE047505	Rubion de Higueruela	0.185642	0	0.0187381	0.891521	0.147713		1.03923		0	0		0	0	0		0		1.03923		1.24361
Season 2	BGE047506	Chile	0.247927	0	0.0108695	0.788362	0.17994		0.968302		0	0		0	0	0		0		0.968302		1.2271
Season 2	BGE047507	Blatmort	0.176509	0	0.0108869	0.903956	0.121621		1.02558		0.0987293	0.0468417		0.0153238	0.0148857	0.003053		0.178834		1.20441		1.39181
Season 2	BGE047508	Cabezon de Estella	0.218088	0.00310405	0.0149998	1.2117	0.185199		1.39689		0	0		0	0	0		0		1.39689		1.63309
Season 2	BGE047509	Blanco de Vegadeo	0.145625	0.00466296	0.0167157	1.06413	0.158391		1.22252		0	0		0	0	0		0		1.22252		1.38953
Season 2	BGE047510	Forment lampiño	0.227879	0	0.0175803	1.13111	0.136059		1.26717		0	0		0	0	0		0		1.26717		1.51263
Season 2	BGE047511	Bizargari	0.183406	0.00161961	0.014765	1.14803	0.152638		1.30067		0	0		0	0	0		0		1.30067		1.50046
Season 2	BGE047512	Gigante velloso de Najera	0.149994	0	0.0190364	0.992237	0.128956		1.12119		0	0		0	0	0		0		1.12119		1.29022
Season 2	BGE047513	Radondell encarnado de Llosas	0.174615	0	0.011617	1.38106	0.168355		1.54941		0	0		0	0	0		0		1.54941		1.73565
Season 2	BGE047514	Torrelengua	0.334607	0.0298345	0.0405719	2.5434	0.426017		2.96942		0	0		0	0	0		0		2.96942		3.37443
Season 2	BGE047515	Claro de Balazote	0.225049	0.0256564	0.0317775	1.82723	0.28107		2.1083		0	0		0	0	0		0		2.1083		2.39078
Season 2	BGE047516	Blatfort	0.302358	0.0103281	0.022693	1.51808	0.271241		1.78932		0	0		0	0	0		0		1.78932		2.1247
Season 2	BGE047517	Valencia grano rojo	0.143107	0.0049908	0.0188783	1.43519	0.220781		1.65597		0	0		0	0	0		0		1.65597		1.82295
Season 2	BGE047518	Blancal de Nules	0.149322	0	0.0100814	1.07875	0.157357		1.23611		0	0		0	0	0		0		1.23611		1.39551
Season 2	BGE047519	Boroñon de Salas	0.169537	0	0.0242797	1.11883	0.138506		1.25734		0	0		0	0	0		0		1.25734		1.45115
Season 2	BGE047521	Jeja vellosa de Caravaca	0.279747	0.00468674	0.0207518	1.75269	0.28693		2.03962		0	0		0	0	0		0		2.03962		2.34481
Season 2	BGE047522	noo	0.188901	0.00145859	0.0130697	1.1715	0.170992		1.34249		0	0		0	0	0		0		1.34249		1.54592
Season 2	BGE047523	Barcarrota	0.195186	0	0.0160658	0.944359	0.147426		1.09178		0.00698437	0.00265421		0	0	0		0.00963858		1.10142		1.31268
Season 2	BGE047524	Escaña	0.137541	0.00891141	0.0215922	0.991782	0.181079		1.17286		0	0		0	0	0		0		1.17286		1.34091
Season 2	BGE047525	Rubio de Olivenza	0.249118	0.00517403	0.018737	1.14957	0.197808		1.34738		0	0		0	0	0		0		1.34738		1.62041
Season 2	BGE047526	Raspinegro de Munera	0.266324	0.00504883	0.0221871	1.89219	0.249728		2.14192		0	0		0	0	0		0		2.14192		2.43548
Season 2	BGE047527	Raspinegro de Alcala Guadaira	0.217047	0.0172239	0.0274888	2.47312	0.327053		2.80018		0	0		0	0	0		0		2.80018		3.06194
Season 2	BGE047528	Azulejo de Villa del Rio	0.248985	0.00600518	0.0370511	2.8276	0.252668		3.08027		0	0		0	0	0		0		3.08027		3.37231
Season 2	BGE047529	Mocho blanco	0.236951	0.00182161	0.0234293	1.65065	0.204293		1.85494		0	0		0	0	0		0		1.85494		2.11715
Season 2	BGE047530	Mazachon de Balazote	0.417978	0.00332667	0.0297221	1.68628	0.231259		1.91753		0	0		0	0	0		0		1.91753		2.36856
Season 2	BGE047531	Asturias L2	0.161987	0.00277402	0.0138068	1.07378	0.127793		1.20157		0	0		0	0	0		0		1.20157		1.38014
Season 2	BGE047532	Rubial	0.282635	0	0.0241548	1.2249	0.161959		1.38686		0	0		0	0	0		0		1.38686		1.69365
Season 2	BGE047533	Rubion	0.321143	0.0121756	0.0344424	1.97905	0.291397		2.27044		0	0		0	0	0		0		2.27044		2.6382
Season 2	BGE047535		0.169712	0	0.013595	1.44507	0.227664		1.67273		0.206495	0.105182		0.0646904	0.0619147	0.0114203		0.449703		2.12244		2.30574
Season 2	BGE047536	Mamento o Argelino	0.164922	0	0.0215053	1.37856	0.200125		1.57868		0.206653	0.131791		0.0402421	0.0446999	0.011605		0.43499		2.01367		2.2001
Season 2	BGE048494	Cañivano	0.184916	0.00231767	0.0113885	1.16099	0.20002		1.36101		0	0		0	0	0		0		1.36101		1.55963
Season 2	BGE048495		0.140761	0.00827645	0.0272807	1.46548	0.202999		1.66848		0	0		0	0	0		0		1.66848		1.8448
Season 2	BGE048496	Serrentin de Salas	0.140877	0	0.00846546	1.02529	0.152018		1.1773		0	0		0	0	0		0		1.1773		1.32665
Season 2	BGE048497	Gros de Cerdaña	0.2635	0.00390271	0.0242975	1.8332	0.229478		2.06267		0	0		0	0	0		0		2.06267		2.35437
Season 2	BGE048498	Rojo	0.183344	0.00379342	0.0207971	1.4584	0.157043		1.61544		0	0		0	0	0		0		1.61544		1.82338
Season 2	BGE048499	Povia blanca de Somiedo	0.163821	0.00278578	0.0167709	0.895094	0.117215		1.01231		0	0		0	0	0		0		1.01231		1.19569

## Sheet: Table S2
Requena-Ramírez et al. Table S2. Svevo gene models matching MTA described in this work.
Type	Marker	Match to Svevo gene	Annotation
SNP	4412035	TRITD2Bv1G231310	FBD-associated F-box protein
SNP	4910734	TRITD2Bv1G245730	Cellulose synthase-like protein
PAV	2327237	TRITD2Bv1G256420	Cytochrome P450
SNP	1126970	TRITD3Av1G208190	BZIP transcription factor
SNP	1127042	TRITD3Av1G252690	Basic 7S globulin 2
PAV	5563469	TRITD3Bv1G266540	Aspartic proteinase nepenthesin-1
SNP	1215093	TRITD4Av1G231900	Guanine nucleotide exchange factor SDC25 G
SNP	2346846	TRITD5Av1G107010	Peroxisomal membrane MPV17/PMP22-like protein
SNP	4006073	TRITD5Av1G212760	F-box family protein
SNP	3028544	TRITD5Av1G255490	Xyloglucan endotransglucosylase/hydrolase
SNP	12772437	TRITD5Bv1G097800	MYB-like transcription factor family protein
SNP	1237690	TRITD5Bv1G212160	myosin-binding protein (Protein of unknown function, DUF593)
SNP	2255960	TRITD5Bv1G246780	Cytochrome P450
PAV	4408288	TRITD6Bv1G016420	Acyl carrier protein, mitochondrial G
SNP	1094075	TRITD7Bv1G014240	Pheophorbide a oxygenase, chloroplastic
PAV	26672068	TRITD7Bv1G223470	NBS-LRR disease resistance protein
PAV	4008170	TRITD7Bv1G225600	Heavy metal transport/detoxification superfamily protein, putative
PAV	4407472	TRITD7Bv1G225600	Heavy metal transport/detoxification superfamily protein, putative
PAV	4989844	TRITD7Bv1G225790	Disease resistance protein RPM1

## Sheet: Table S3
Requena-Ramírez et al. Table S3. List of accessions analyzed in this work. For more data: https://bancocrf.inia.es/es/accessions
Season	Accession	Common name
Season 1	BGE008250	Trigo
Seasons 1 and 2	BGE008252	Trigo
Seasons 1 and 2	BGE008253	Trigo
Season 1	BGE008256	Trigo
Seasons 1 and 2	BGE008258	Trigo
Season 1	BGE008262	Trigo
Seasons 1 and 2	BGE008263	Trigo
Season 1	BGE008264	Trigo
Season 1	BGE008265	Trigo
Season 1	BGE008268	Trigo
Seasons 1 and 2	BGE008269	Trigo
Seasons 1 and 2	BGE008270	Trigo
Seasons 1 and 2	BGE008271	Trigo
Season 1	BGE008366	Trigo
Seasons 1 and 2	BGE012301	Escaña doble
Seasons 1 and 2	BGE012359	Recio cañimacizo de Cañete de las Torres
Seasons 1 and 2	BGE013062	Recio de Iznalloz
Seasons 1 and 2	BGE013122	Polonico de Villamartin
Seasons 1 and 2	BGE013599	Berberisco de Fernan Nuñez
Seasons 1 and 2	BGE013617	Semental
Seasons 1 and 2	BGE013660	Rojal
Seasons 1 and 2	BGE013703	Caravaca colorado
Seasons 1 and 2	BGE013726	Jeja de Moratalla
Seasons 1 and 2	BGE015383	Valenciano medio raspinegro
Seasons 1 and 2	BGE015388	Recio
Seasons 1 and 2	BGE018266	Obispado
Seasons 1 and 2	BGE018267	Tremen
Seasons 1 and 2	BGE018269	Rubio de Belalcazar
Seasons 1 and 2	BGE018278	Salmeron colorado
Seasons 1 and 2	BGE018284	Macolo
Seasons 1 and 2	BGE018289	Berberisco cañifino
Seasons 1 and 2	BGE018296	Arisnegro
Seasons 1 and 2	BGE018309	Valenciano cañihueco
Seasons 1 and 2	BGE018310	Berberisco de Alcaparro
Seasons 1 and 2	BGE018316	Recio moro velloso
Seasons 1 and 2	BGE018318	Caravaca blanco cañigrueso
Seasons 1 and 2	BGE018321	Mangalon de Montilla
Seasons 1 and 2	BGE018322	Valenciano cañimacizo
Seasons 1 and 2	BGE018334	Madrileño
Seasons 1 and 2	BGE018347	Valenciano
Seasons 1 and 2	BGE018615	Caravaca colorado cañigrueso
Seasons 1 and 2	BGE018638
Season 1	BGE018639	Sevilla 26
Seasons 1 and 2	BGE018676
Seasons 1 and 2	BGE018679	Valenciano medio
Seasons 1 and 2	BGE018680
Seasons 1 and 2	BGE019255	Blanco verdeal
Seasons 1 and 2	BGE019282	Negro de Belalcazar
Seasons 1 and 2	BGE020946	Trigo
Seasons 1 and 2	BGE026950	Blanquillo
Seasons 1 and 2	BGE026952	Candeal
Seasons 1 and 2	BGE026959	Trigo
Seasons 1 and 2	BGE026960	Nano negro
Seasons 1 and 2	BGE028567	Trigo
Seasons 1 and 2	BGE029096	Cañihueco
Seasons 1 and 2	BGE029097	Rubio
Seasons 1 and 2	BGE030919	Trigo grullal
Seasons 1 and 2	BGE030920	Trigo cepero
Seasons 1 and 2	BGE030921	Trigo casto
Seasons 1 and 2	BGE037824	Trigo valenciano
Seasons 1 and 2	BGE039621	Trigo
Seasons 1 and 2	BGE040236	Cascalvo Lucena y Montilla
Seasons 1 and 2	BGE040237	Colorado de espera L10
Seasons 1 and 2	BGE040244	Recio de Almeria
Seasons 1 and 2	BGE045626	Lebrija
Seasons 1 and 2	BGE045627	Ledesma
Seasons 1 and 2	BGE045628	Povia
Seasons 1 and 2	BGE045629	Povida
Seasons 1 and 2	BGE045630	Morisco de Tenerife
Seasons 1 and 2	BGE045631	Recio de Malaga
Seasons 1 and 2	BGE045632	Rubial de Liebana
Seasons 1 and 2	BGE045633	Rojo de Llerena
Seasons 1 and 2	BGE045634	Arisnegro velloso grano blanco
Seasons 1 and 2	BGE045635	Baza
Seasons 1 and 2	BGE045636	Espiga negra
Seasons 1 and 2	BGE045637	Negro velloso
Seasons 1 and 2	BGE045638	Caravaca 3
Seasons 1 and 2	BGE045639	Pauleño de Mula
Seasons 1 and 2	BGE045640	Torralba de Calatrava
Season 1	BGE045641	Heraldo del Rhin
Seasons 1 and 2	BGE045642	Villar de Cañas
Seasons 1 and 2	BGE045643	Blat obeia
Seasons 1 and 2	BGE045644
Seasons 1 and 2	BGE045645	Escaña
Seasons 1 and 2	BGE045647	Obispado de Lebrija
Seasons 1 and 2	BGE045648	Tremen duro
Seasons 1 and 2	BGE045649	Aleman grano blanco
Seasons 1 and 2	BGE045650	Cabezon cañihueco
Seasons 1 and 2	BGE045651	Arisnegro velloso grano rojo
Seasons 1 and 2	BGE045653	Asolacambre
Seasons 1 and 2	BGE045654	Rubio de Espiel
Seasons 1 and 2	BGE045655	Barba
Seasons 1 and 2	BGE045656	Solsona fort
Seasons 1 and 2	BGE045657	Rojal de Nijar
Seasons 1 and 2	BGE045658	Azul de Montijo
Seasons 1 and 2	BGE045659	Valencina
Seasons 1 and 2	BGE045660	Palacio Quemado
Seasons 1 and 2	BGE045661	Raspinegro velloso
Seasons 1 and 2	BGE045662	Cañihueco de Lorca
Seasons 1 and 2	BGE045663	Salmeron velloso
Seasons 1 and 2	BGE045664	Rojal fino de Liria
Seasons 1 and 2	BGE045665	Claro de Higueruela
Seasons 1 and 2	BGE045666	Blancal
Seasons 1 and 2	BGE045667	Rojo de Lebrija
Seasons 1 and 2	BGE045668	Raspinegro de Aguilas
Seasons 1 and 2	BGE045669	Rojo Portell
Seasons 1 and 2	BGE045670	Colorado de Cabra
Seasons 1 and 2	BGE045671
Seasons 1 and 2	BGE045672
Seasons 1 and 2	BGE045673	Aleman grano rojo
Seasons 1 and 2	BGE045674	Rubio
Seasons 1 and 2	BGE045675	Blanquillon de Boñar
Seasons 1 and 2	BGE045676	Poveda
Seasons 1 and 2	BGE047498	Povia
Seasons 1 and 2	BGE047499	Pavida
Seasons 1 and 2	BGE047500	Alcala la Real
Seasons 1 and 2	BGE047501	Almendral
Seasons 1 and 2	BGE047502	Cascalbo
Seasons 1 and 2	BGE047503	Escaña de Graus
Seasons 1 and 2	BGE047504	Blanco de Corella
Seasons 1 and 2	BGE047505	Rubion de Higueruela
Seasons 1 and 2	BGE047506	Chile
Seasons 1 and 2	BGE047507	Blatmort
Seasons 1 and 2	BGE047508	Cabezon de Estella
Seasons 1 and 2	BGE047509	Blanco de Vegadeo
Seasons 1 and 2	BGE047510	Forment lampiño
Seasons 1 and 2	BGE047511	Bizargari
Seasons 1 and 2	BGE047512	Gigante velloso de Najera
Seasons 1 and 2	BGE047513	Radondell encarnado de Llosas
Seasons 1 and 2	BGE047514	Torrelengua
Seasons 1 and 2	BGE047515	Claro de Balazote
Seasons 1 and 2	BGE047516	Blatfort
Seasons 1 and 2	BGE047517	Valencia grano rojo
Seasons 1 and 2	BGE047518	Blancal de Nules
Seasons 1 and 2	BGE047519	Boroñon de Salas
Season 1	BGE047520	Abena
Seasons 1 and 2	BGE047521	Jeja vellosa de Caravaca
Seasons 1 and 2	BGE047523	Barcarrota
Seasons 1 and 2	BGE047524	Escaña
Seasons 1 and 2	BGE047525	Rubio de Olivenza
Seasons 1 and 2	BGE047526	Raspinegro de Munera
Seasons 1 and 2	BGE047527	Raspinegro de Alcala Guadaira
Seasons 1 and 2	BGE047528	Azulejo de Villa del Rio
Seasons 1 and 2	BGE047529	Mocho blanco
Seasons 1 and 2	BGE047530	Mazachon de Balazote
Seasons 1 and 2	BGE047531	Asturias L2
Seasons 1 and 2	BGE047532	Rubial
Seasons 1 and 2	BGE047535
Seasons 1 and 2	BGE047536	Mamento o Argelino
Seasons 1 and 2	BGE048494	Cañivano
Seasons 1 and 2	BGE048495
Seasons 1 and 2	BGE048496	Serrentin de Salas
Seasons 1 and 2	BGE048497	Gros de Cerdaña
Seasons 1 and 2	BGE048498	Rojo
Seasons 1 and 2	BGE048499	Povia blanca de Somiedo
Season 2	BGE008255	Trigo
Season 2	BGE047522	Blanquillo
Season 2	BGE047533	Rubion
